# Supplementary material for: Changes in management of owned cats in the countryside – A comparison of results from surveys undertaken in the same rural area of Denmark in 1998 and 2022
Source: PLoS One. 2025 Feb 19;20(2):e0316704. doi: 10.1371/journal.pone.0316704 (PMC11838870; doi:10.1371/journal.pone.0316704)
Supplement: S1 Table — (XLSX) [file pone.0316704.s005.xlsx]

## Sheet: data
Property.type	Outside.area	Having.cats	Indoor.cats	Outdoor.cats	Purpose.indoor.cat	Purpose.outdoor.cat	No.cats.total	No.indoor.cats	No.indoor.male	No.indoor.female	No.cats.outdoor.only	No.outdoor.male	No.outdoor.female	Pop.control.indoor	Pop.control.indoor.type	Indoor.hormones	Indoor.castrate.male	Indoor.sterilise.female	Indoor.euthanise.adult	Indoor.euthanise.kitten	Pop.control.outdoor	Pop.control.outdoor.type	Outdoor.hormones	Outdoor.castrate.male	Outdoor.sterilise.female	Outdoor.euthanise.adult	Outdoor.euthanise.kitten	Registration	Too.many.cats	Pop.control
Farm, small-scale	No	No																											No	Necessary
House	No	No																											No	Unneccessary
House	No	Yes	Yes		Companion		1	1	0	1				Yes	Sterilised female cat	No	No	Yes	No	No									No	Unneccessary
House	No	No																											No	Unneccessary
House	No	Yes		Yes		Companion	1				1		1								Yes	Sterilised female cat	No		Yes	No	No	Yes. Outdoor cats	No	Unneccessary
Farm, small-scale	No	Yes	Yes		Predator & Companion		2	2	1	1				Yes	Sterilised female + male	No	Yes	Yes	No	No								Yes. Indoor cats	No	Necessary
House	No	Yes		Yes		Companion	2				2	1	1								Yes	Sterilised female + male	No	Yes	Yes	No	No	Yes. Outdoor cats	No	Unneccessary
Other	No	Yes	Yes		Companion		1	1	1	0				Yes	Castrated male cat	No	Yes	No	No	No								No	No	Necessary
House	No	Yes	Yes		Companion		1	1	1	0																			No	Unneccessary
Other	No	Yes	Yes		Companion		1	1	0	1																		Yes. Indoor cats	No	Necessary
House	No	No																											No	Necessary
Other	No	No																											No	Necessary
House	No	Yes		Yes		Predator & Companion	3				3	2	1								Yes	Sterilised female + male	No	Yes	Yes	No	No	No	No	Necessary
Farm, full-scale	No	Yes	Yes	Yes	Predator & Companion	They were always here	5	2	1	1	3		1	Yes	Birth control hormones	Yes	No	No	No	No	No		No		No	No	No	No	No	Unneccessary
House	No	No																											Do not know	Necessary
House	No	No																											No	Necessary
Farm, small-scale	No	No																											No	Necessary
House	No	No																											No	Necessary
House	No	Yes	Yes		Predator & Companion		2	2	0	2				Yes	Sterilised female cat	No	No	Yes	No	No									No	Unneccessary
House	No	No																											No	Unneccessary
Farm, full-scale	No	Yes	Yes		Companion		1	1	0	1				Yes	Sterilised female cat	No	No	Yes	No	No									No	Unneccessary
House	No	Yes		Yes		Predator & Companion	10				10	4	3								No		No	No	No	No	No	Yes. Outdoor cats	No	Necessary
House	No	Yes	Yes		Companion		2	2	2	0				Yes	Castrated male cat	No	Yes	No	No	No									No	Unneccessary
House	No	No																											No	Necessary
Farm, full-scale	Yes	Yes		Yes		Companion	1				1		1								No		No		No	No	No	No	No	Necessary
Farm, small-scale	No	Yes	Yes		Companion		1	1	0	1				Yes	Sterilised female cat	No	No	Yes	No	No								Yes. Indoor cats	No	Necessary
House	No	No																											No	Unneccessary
House	No	No																											No	Unneccessary
House	No	No																											No	Necessary
Farm, full-scale	Yes	No																											No	Unneccessary
House	No	Yes		Yes		Predator	2				2	1	1								Yes	Castrated male cat	No	Yes	No	No	No	Yes. Outdoor cats	No	Necessary
House	No	No																											No	Necessary
House	Yes	Yes	Yes		Companion		2	2	0	2				Yes	Sterilised female cat	No	No	Yes	No	No								Yes. Indoor cats	No	Necessary
Farm, full-scale	No	Yes		Yes		They were always here	1				1		1								Yes	Sterilised female cat	No		Yes	No	No	Yes. Outdoor cats	Yes	Necessary
House	No	Yes	Yes		Companion		9	9	3	8				Yes	Castrated male cat	No	Yes	No	No	No								Yes. Indoor cats	No	Necessary
Farm, small-scale	No	No																											Yes	Necessary
Farm, small-scale	No	No																											No	Necessary
House	No	No																											No	Unneccessary
House	No	Yes		Yes		Predator	2				2		2								Yes	Sterilised female cat	No		Yes	No	No	Do not know for outdoor cats	No	Necessary
House	No	No																											Do not know	Necessary
House	No	Yes	Yes		Companion		2	2	1	1				Yes	Sterilised female + male	No	Yes	Yes	No	No								Yes. Indoor cats	Yes	Necessary
House	No	Yes	Yes		Predator & Companion		3	3	1	2				Yes	Sterilised female + male	No	Yes	Yes	No	No								Yes. Indoor cats	No	Necessary
House	No	Yes		Yes		Predator & Companion	4				4	1	3								Yes	Sterilised female + male	No	Yes	Yes	No	No	Yes. Outdoor cats	No	Necessary
House	No	Yes	Yes		Companion		4	4	3	1				Yes	Sterilised female + male	No	Yes	Yes	No	No								Yes. Indoor cats	Yes	Necessary
House	No	No																											No	Unneccessary
Farm, full-scale	No	No																											No	Unneccessary
House	No	Yes	Yes		Companion		1	1	0	1				Yes	Sterilised female cat	No	No	Yes	No	No								Yes. Indoor cats	No	Necessary
Farm, small-scale	No	Yes		Yes		Predator	1				1		1								Yes	Euthanasia	No		No	Yes	Yes	No	No	Necessary
House	No	Yes	Yes		Companion		2	2	1	1				Yes	Sterilised female + male	No	Yes	Yes	No	No								Yes. Indoor cats	No	Necessary
Farm, small-scale	No	Yes	Yes		Companion		1	1	1	0				Yes	Castrated male cat	No	Yes	No	No	No									No	Unneccessary
House	No	Yes	Yes		Companion		2	2	11	1				Yes	Sterilised female + male	No	Yes	Yes	No	No								Yes. Indoor cats	No	Necessary
House	No	No																											No	Necessary
House	No	No																											Yes	Necessary
House	No	Yes	Yes		Companion		4	4	1	3				Yes	Sterilised female + male	No	Yes	Yes	No	No								Yes. Indoor cats	No	Necessary
House	No	Yes	Yes		Predator & Companion		3	3	2	1				Yes	Sterilised female + male	No	Yes	Yes	No	No								Yes. Indoor cats	No	Necessary
Farm, small-scale	No	Yes	Yes		Companion		1	1	1	0				Yes	Castrated male cat	No	Yes	No	No	No									No	Unneccessary
House	No	Yes	Yes		Companion		8	8	3	1				No														No	Do not know	Necessary
House	No	Yes		Yes		Predator	2				2		2								Yes	Sterilised female cat	No		Yes	No	No	Yes. Outdoor cats	No	Unneccessary
House	No	No																											No	Unneccessary
House	No	Yes		Yes		Predator	4				4	2	2								Yes	Sterilised female + male	No	Yes	Yes	No	No	Yes. Outdoor cats	Yes	Necessary
House	No	No																											No	Unneccessary
House	No	Yes	Yes	Yes	Predator	Predator	2	1	0	1	1		1		Birth control hormones						Yes	Birth control hormones	Yes		No	No	No	No	No	Necessary
House	No	No																											No	Necessary
House	No	No																											No	Necessary
House	No	No																											Yes	Necessary
House	No	Yes	Yes		Companion		3	3	2	1																		Yes. Indoor cats	No	Necessary
House	No	No																											No	Necessary
House	No	Yes	Yes		Companion		2	2	0	2				Yes	Sterilised female + male	No	Yes	Yes	No	No								Yes. Indoor cats	Yes	Necessary
House	No	No																											No	Necessary
House	No	No																											Yes	Necessary
House	No	Yes		Yes		Predator & Companion	3				3	2	1								Yes	Sterilised female + male	No	Yes	Yes	No	No	No	No	Necessary
House	No	Yes		Yes		Predator	1				1		1								Yes	Sterilised female cat	No		Yes	No	No	Yes. Outdoor cats	No	Unneccessary
Farm, full-scale	Yes	Yes		Yes		They were always here	9				9	4	5								No		No	No	No	No	No	Yes. Outdoor cats	No	Necessary
Farm, small-scale	No	Yes		Yes		Predator	1				1	1									No			No		No	No	No	Yes	Necessary
Farm, small-scale	No	No																											No	Unneccessary
House	No	No																											No	Necessary
House	No	Yes	Yes		Predator		1	1	0	1				Yes	Sterilised female cat	No	No	Yes	No	No									No	Unneccessary
Farm, small-scale	No	No																											No	Necessary
House	No	No																											No	Necessary
House	No	Yes	Yes		Predator		1	1	0	1				Yes	Sterilised female cat	No	No	Yes	No	No								Yes. Indoor cats	No	Necessary
House	No	Yes		Yes		Predator	2				2	2									Yes	Castrated male cat		Yes		No	No	Yes. Outdoor cats	No	Necessary
House	No	No																											No	Necessary
House	No	Yes	Yes		Companion		1	1	0	1				Yes	Sterilised female cat	No	No	Yes	No	No								Yes. Indoor cats	No	Necessary
House	No	No																											No	Necessary
House	No	No																											No	Unneccessary
House	No	No																											No	Necessary
House	No	No																											No	Unneccessary
House	No	No																											No	Necessary
House	No	No																											No	Necessary
House	No	No																											No	Necessary
House	No	No																											No	Necessary
House	No	No																											No	Necessary
Farm, small-scale	No	Yes	Yes		They were always here		1	1	0	1				Yes	Sterilised female cat	No	No	Yes	No	No								No	Yes	Necessary
House	No	Yes	Yes		Predator		2	2	2	0				Yes	Castrated male cat	No	Yes	No	No	No								Yes. Indoor cats	No	Necessary
Farm, small-scale	No	No																											No	Unneccessary
House	No	Yes		Yes		Predator & Companion	3				3	1	2								Yes	Sterilised female + male	No	Yes	Yes	No	No	Yes. Outdoor cats	No	Necessary
House	No	No																											No	Necessary
House	No	Yes	Yes		Companion		1	1	0	1				Yes	Sterilised female cat	No	No	Yes	No	No								Yes. Indoor cats	No	Necessary
Farm, small-scale	No	Yes		Yes		Predator	2				2	2									Yes	Castrated male cat		Yes		No	No	Yes. Outdoor cats	No	Necessary
House	No	Yes	Yes		Companion		1	1	1	0				Yes	Castrated male cat	No	Yes	No	No	No								Yes. Indoor cats	No	Necessary
Other	No	Yes	Yes		Companion		2	2	1	1				Yes	Sterilised female + male	No	Yes	Yes	No	No								No	Do not know	Necessary
House	No	No																											No	Necessary
House	No	No																											No	Necessary
House	No	Yes	Yes		Predator		2	2	0	2				Yes	Sterilised female cat	No	No	Yes	No	No									No	Unneccessary
House	No	No																											No	Unneccessary
House	No	Yes	Yes		Companion		1	1	0	1				Yes	Sterilised female cat	No	No	Yes	No	No								Yes. Indoor cats	No	Necessary
House	No	Yes	Yes		Companion		1	1	0	1				Yes	Sterilised female cat	No	No	Yes	No	No								Yes. Indoor cats	No	Necessary
House	No	Yes		Yes		Predator & Companion	3				3		3								Yes	Sterilised female cat	No		Yes	No	No	Yes. Outdoor cats	No	Necessary
House	No	Yes	Yes		Predator & Companion		1	1	1	0				Yes	Castrated male cat	No	Yes	No	No	No								Yes. Indoor cats	No	Necessary
House	Yes	Yes		Yes		Predator	5				5	3	2								Yes	Sterilised female + male	No	Yes	Yes	No	No	Yes. Outdoor cats	No	Unneccessary
House	No	No																											No	Necessary
Farm, small-scale	No	No																											No	Necessary
Farm, small-scale	No	Yes	Yes		Companion		2	2	1	1				Yes	Castrated male cat	No	Yes	No	No	No									No	Unneccessary
House	No	Yes	Yes		Predator		2	2	1	1				Yes	Sterilised female + male	No	Yes	Yes	No	No								Yes. Indoor cats	No	Necessary
House	No	Yes	Yes	Yes	Predator	Predator	2	1	1	0	1		1	Yes	Castrated male cat	No	Yes	No	No	No	Yes	Sterilised female cat	No		Yes	No	No	Yes, all cats	No	Necessary
House	No	No																											No	Unneccessary
House	No	No																											No	Necessary
House	No	No																											No	Necessary
House	No	Yes	Yes		Predator & Companion		1	1	1	0				Yes	Castrated male cat	No	Yes	No	No	No								Yes. Indoor cats	No	Necessary
House	No	Yes	Yes		Predator		2	2	1	1				Yes	Sterilised female + male	No	Yes	Yes	No	No								Yes. Indoor cats	No	Necessary
House	No	No																											No	Necessary
Farm, small-scale	No	No																											No	Unneccessary
House	No	No																											No	Unneccessary
House	No	Yes	Yes		Companion		2	2	0	2				Yes	Sterilised female cat	No	No	Yes	No	No								Yes. Indoor cats	No	Necessary
House	No	No																											No	Unneccessary
House	No	No																											No	Unneccessary
Farm, small-scale	No	Yes	Yes		Companion		2	2	1	1				No															No	Unneccessary
House	No	No																											No	Necessary
House	No	Yes		Yes		Predator & Companion	2				2	1	1								Yes	Sterilised female + male	No	Yes	Yes	No	No	Yes. Outdoor cats	No	Necessary
Farm, full-scale	No	No																											No	Unneccessary
House	No	No																											No	Necessary
House	No	No																											No	Unneccessary
House	No	Yes	Yes		Predator		3	3	1	2				Yes	Sterilised female + male	No	Yes	Yes	No	No								Yes. Indoor cats	No	Necessary
House	No	No																											No	Necessary
Farm, small-scale	No	No																											No	Unneccessary
Farm, full-scale	Yes	No																											No	Necessary
Other	Yes	Yes	Yes		Companion		3	3	0	1				Yes	Sterilised female cat	No	No	Yes	No	No								Yes. Indoor cats	No	Necessary
House	No	Yes	Yes		Companion		1	1	1	0				Yes	Castrated male cat	No	Yes	No	No	No								No	No	Necessary
House	No	No																											Yes	Unneccessary
Other	No	No																											No	Necessary
House	No	Yes	Yes		Companion		3	3	0	1				Yes	Sterilised female + male	No	Yes	Yes	No	No								Yes. Indoor cats	No	Necessary
Farm, full-scale	No	Yes	Yes		Companion		2	2	1	1				Yes	Sterilised female + male	No	Yes	Yes	No	No								Yes. Indoor cats	No	Necessary
House	No	No																											No	Necessary
House	No	No																											No	Necessary
House	No	No																											Yes	Necessary
House	No	Yes	Yes		Companion		4	4	3	1				Yes	Sterilised female + male	No	Yes	Yes	No	No									No	Unneccessary
House	No	No																											No	Necessary
House	No	Yes	Yes		Companion		3	3	2	1				Yes	Sterilised female + male	No	Yes	Yes	No	No								Yes. Indoor cats	No	Necessary
House	No	No																											No	Necessary
House	No	Yes	Yes		Predator		1	1	1	0				Yes	Castrated male cat	No	Yes	No	No	No								Yes. Indoor cats	No	Necessary
House	No	Yes	Yes		Predator		3	3	1	2				Yes	Sterilised female + male	No	Yes	Yes	No	No								Yes. Indoor cats	No	Necessary
Farm, full-scale	No	No																											No	Unneccessary
House	No	Yes	Yes	Yes	Companion	Predator	2	1	0	1	1	1		Yes	Sterilised female cat	No	No	Yes	No	No	Yes	Castrated male cat		Yes		No	No	Yes, all cats	No	Necessary
House	No	Yes	Yes		Predator & Companion		3	3	0	3				Yes	Sterilised female cat	No	No	Yes	No	No								Yes. Indoor cats	No	Necessary
House	No	Yes	Yes		Predator		5	5	2	3				Yes	Sterilised female + male	No	Yes	Yes	No	No								Yes. Indoor cats	No	Necessary
Farm, small-scale	No	Yes	Yes		Companion		3	3	2	1				Yes	Sterilised female + male	No	Yes	Yes	No	No									No	Unneccessary
Farm, full-scale	Yes	No																											No	Necessary
Farm, full-scale	Yes	No																											No	Necessary
Farm, full-scale	Yes	No										2	2										No	No	No				No	Necessary
House	No	No																											Yes	Necessary
Farm, small-scale	No	Yes	Yes		Predator & Companion		3	3	0	3				Yes	Sterilised female cat	No	No	Yes	No	No								Yes. Indoor cats	No	Necessary
House	No	Yes	Yes		Predator & Companion		2	2	1	1				Yes	Sterilised female + male	No	Yes	Yes	No	No								Yes. Indoor cats	No	Necessary
House	No	Yes	Yes		Companion		1	1	1	0				Yes	Castrated male cat	No	Yes	No	No	No								Yes. Indoor cats	No	Necessary
House	No	No																											No	Necessary
House	No	No										1												No					No	Necessary
House	No	No																											No	Necessary
House	No	No																											No	Necessary
House	No	No																											Yes	Necessary
House	No	Yes	Yes		Predator & Companion		1	1	0	1				Yes	Sterilised female cat	No	No	Yes	No	No								No	No	Necessary
House	No	No																											No	Necessary
House	No	Yes	Yes		Companion		1	1	1	0																		No	No	Necessary
House	No	No																											Yes	Necessary
Farm, small-scale	No	Yes	Yes		Predator		3	3	2	1				Yes	Sterilised female + male	No	Yes	Yes	No	No								Yes. Indoor cats	No	Necessary
House	No	No																											No	Necessary
House	No	No																											Yes	Necessary
House	No	Yes	Yes		Companion		1	1	0	1				Yes	Sterilised female cat	No	No	Yes	No	No								Yes. Indoor cats	No	Necessary
House	No	Yes	Yes		Companion		1	1	0	1				Yes	Sterilised female cat	No	No	Yes	No	No								Yes. Indoor cats	Yes	Necessary
House	No	Yes	Yes		Predator & Companion		2	2	0	2		1		Yes	Sterilised female + male	No	Yes	Yes	No	No				No				Yes. Indoor cats	No	Necessary
Farm, small-scale	No	Yes	Yes		Predator & Companion		2	2	1	1				Yes	Sterilised female + male	No	Yes	Yes	No	No									No	Unneccessary
House	No	No																											No	Necessary
House	No	No																											No	Necessary
House	No	Yes	Yes		Companion		1	1	1	0				Yes	Castrated male cat	No	Yes	No	No	No								Yes. Indoor cats	No	Necessary
Farm, full-scale	No	Yes		Yes		Predator	3				3										No					No	No	No	No	Necessary
House	No	No																											No	Necessary
House	No	Yes	Yes		Companion		1	1	1	0				Yes	Castrated male cat	No	Yes	No	No	No								Yes. Indoor cats	No	Necessary
House	No	Yes	Yes		Companion		1	1	1	0				Yes	Castrated male cat	No	Yes	No	No	No								Do knot know for indoor cats	No	Necessary
House	No	Yes	Yes		Predator		1	1	1	0				Yes	Castrated male cat	No	Yes	No	No	No								Yes. Indoor cats	Yes	Necessary
House	No	No																											No	Unneccessary
House	No	Yes	Yes		Companion		1	1	1	0				Yes	Sterilised female + male	No	Yes	Yes	No	No								Yes. Indoor cats	No	Necessary
House	No	No																											No	Unneccessary
Farm, small-scale	No	Yes	Yes		Companion		3	3	1	2				Yes	Sterilised female + male	No	Yes	Yes	No	No								Yes. Indoor cats	No	Necessary
Farm, small-scale	No	Yes	Yes	Yes	Companion	Companion	6	3	1	2	3		3	Yes	Sterilised female + male + Birth control hormones	Yes	Yes	Yes	No	No	Yes	Sterilised female + male	No		Yes	No	No	Yes. Indoor cats	No	Necessary
Other	No	Yes	Yes		Predator & Companion		2	2	2	0				Yes	Castrated male cat	No	Yes	No	No	No								Yes. Indoor cats	No	Necessary
House	No	Yes	Yes		They were always here		1	1	0	1				Yes	Sterilised female cat	No	No	Yes	No	No								Yes. Indoor cats	No	Necessary
Farm, small-scale	No	No																											No	Necessary
House	No	No																											Yes	Necessary
House	No	Yes	Yes		Predator & Companion		2	2	1	1				Yes	Sterilised female + male	No	Yes	Yes	No	No								Yes. Indoor cats	No	Necessary
House	No	No																											Yes	Necessary
House	No	Yes	Yes		Predator		1	1	0	1				Yes	Sterilised female cat	No	No	Yes	No	No								Yes. Indoor cats	No	Necessary
House	No	No																											No	Necessary
House	No	No																											No	Necessary
House	No	Yes	Yes		Companion		1	1	1	0				Yes	Castrated male cat	No	Yes	No	No	No								Yes. Indoor cats	Yes	Necessary
House	No	No																											Yes	Necessary
Farm, full-scale	No	Yes	Yes	Yes	Predator	Predator	6	1	1	0	5	2	3	Yes	Sterilised female + male	No	Yes	Yes	No	No	Yes	Sterilised female + male	No	Yes	Yes	No	No	Yes, all cats	No	Necessary
House	No	No																											No	Unneccessary
House	No	Yes		Yes		Predator	1				1		1								Yes	Sterilised female cat	No		Yes	No	No	Yes. Outdoor cats	No	Necessary
House	No	Yes		Yes		Predator	8				8										Yes	Euthanasia				No	Yes	No	No	Necessary
House	No	No																											No	Necessary
Other	No	Yes	Yes		Companion		2	2	0	2				Yes	Sterilised female cat	No	No	Yes	No	No								Yes. Indoor cats	No	Necessary
House	No	No																											No	Necessary
House	No	Yes	Yes	Yes	Companion	Predator	2	1	0	1	1	1		Yes	Sterilised female cat	No	No	Yes	No	No	Yes	Castrated male cat		Yes		No	No	Yes, all cats	No	Necessary
House	No	No																											No	Necessary
House	No	Yes	Yes		Companion		1	1	0	1				Yes	Sterilised female cat	No	No	Yes	No	No								Yes. Indoor cats	No	Necessary
House	No	No																											Do not know	Necessary
House	No	Yes		Yes		Predator	1				1		1								Yes	Birth control hormones	Yes		No	No	No	No	No	Necessary
House	No	Yes	Yes	Yes	Predator & Companion	Predator	5	4	0	4	1	1		Yes	Castrated male + Birth control hormones	Yes	No	Yes	No	No	No			No		No	No	Yes. Indoor cats	No	Necessary
Farm, small-scale	No	No																											No	Necessary
House	No	No																											No	Necessary
Farm, small-scale	No	No																											No	Unneccessary
House	No	No																											No	Unneccessary
House	No	Yes	Yes	Yes	Predator & Companion	Predator & Companion	8	6	0	2	2	1	1	Yes	Euthanasia	No	No	No	No	Yes	No		No	No	No	No	No	No	No	Unneccessary
House	No	Yes	Yes	Yes	Companion	They were always here	3	2	0	2	1		1								Yes	Sterilised female cat	No		Yes	No	No	Yes. Outdoor cats	No	Necessary
House	No	Yes	Yes		Predator		2	2	0	2				Yes	Sterilised female cat	No	No	Yes	No	No									No	Unneccessary
House	No	Yes	Yes		Companion		1	1	1	0				Yes	Castrated male cat	No	Yes	No	No	No								Yes. Indoor cats	No	Necessary
Farm, small-scale	No	Yes	Yes	Yes	Predator	Predator	3	1	1	0	2	1	1	Yes	Castrated male cat	No	Yes	No	No	No	Yes	Sterilised female + male	No	Yes	Yes	No	No	No	No	Necessary
House	No	Yes	Yes		Companion		3	3	2	1				Yes	Sterilised female + male	No	Yes	Yes	No	No								Yes. Indoor cats	No	Necessary
House	No	No																											Yes	Necessary
Farm, small-scale	No	Yes	Yes		Predator & Companion		1	1	1	0				Yes	Castrated male cat	No	Yes	No	No	No								Yes. Indoor cats	No	Necessary
House	No	No																											No	Necessary
House	No	Yes	Yes		Predator		2	2	1	1				Yes	Sterilised female + male	No	Yes	Yes	No	No								Yes. Indoor cats	No	Necessary
Farm, small-scale	No	Yes	Yes		Predator		1	1	0	1				Yes	Sterilised female cat	No	No	Yes	No	No								Yes. Indoor cats	Yes	Necessary
House	No	Yes	Yes		Predator		1	1	0	1				Yes	Sterilised female cat	No	No	Yes	No	No								Yes. Indoor cats	No	Necessary
Farm, full-scale	No	No																											No	Necessary
Other	No	No																											No	Necessary
House	No	Yes	Yes		Companion		1	1	0	1																		Yes. Indoor cats	No	Necessary
House	No	No																											No	Necessary
House	No	No																											No	Necessary
Farm, small-scale	No	Yes		Yes		Predator	1				1	1									Yes	Castrated male cat		Yes		No	No	Do not know for outdoor cats	No	Necessary
Farm, small-scale	No	Yes	Yes		Companion		5	5	4	1				Yes	Birth control hormones	Yes	No	No	No	Yes									No	Unneccessary
House	No	No																											No	Unneccessary
House	No	Yes	Yes		Predator & Companion		2	2	0	2				Yes	Sterilised female cat	No	No	Yes	No	No								Yes. Indoor cats	Yes	Necessary
House	No	Yes	Yes		Predator & Companion		1	1	0	1				Yes	Sterilised female cat	No	No	Yes	No	No								Yes. Indoor cats	No	Necessary
Farm, full-scale	No	Yes		Yes		Predator	1				1	1									Yes	Castrated male cat		Yes		No	No	No	No	Necessary
House	No	Yes	Yes		Predator & Companion		3	3	1	2				Yes	Sterilised female + male	No	Yes	Yes	No	No								Yes. Indoor cats	No	Necessary
House	No	Yes		Yes		Predator	2				2	1	1								Yes	Sterilised female + male	No	Yes	Yes	No	No	Do not know for outdoor cats	No	Unneccessary
House	No	Yes		Yes		Companion	2				2		2								Yes	Sterilised female cat	No		Yes	No	No	Yes. Outdoor cats	No	Necessary
House	No	Yes		Yes		Predator	1				1	1									Yes	Castrated male cat		Yes		No	No	Yes. Outdoor cats	Yes	Necessary
Farm, small-scale	No	Yes	Yes		Predator		1	1	0	1				Yes	Sterilised female cat	No	No	Yes	No	No								Yes. Indoor cats	No	Necessary
House	No	No																											No	Necessary
House	No	No																											No	Necessary
House	No	Yes		Yes		Predator	6				6	3	3								Yes	Sterilised female + male	No	Yes	Yes	No	No	No	Do not know	Necessary
House	No	No																											No	Necessary
House	No	No																											No	Necessary
House	No	Yes	Yes		Companion		1	1	0	1				Yes	Sterilised female cat	No	No	Yes	No	No								Yes. Indoor cats	No	Necessary
Other	No	Yes		Yes		Predator	1				1	1									Yes	Castrated male cat		Yes		No	No	Yes. Outdoor cats	Yes	Necessary
House	No	Yes	Yes		Companion		1	1	0	1				Yes	Sterilised female cat	No	No	Yes	No	No								No	No	Necessary
House	No	Yes	Yes		Predator & Companion		2	2	1	1				Yes	Sterilised female + male	No	Yes	Yes	No	No								No	No	Necessary
Other	No	No																											No	Unneccessary
House	No	No																											No	Necessary
House	No	Yes	Yes		Predator		2	2	0	2				Yes	Sterilised female cat	No	No	Yes	No	No								Yes. Indoor cats	No	Necessary
Farm, full-scale	Yes	No																											No	Necessary
Farm, small-scale	No	Yes		Yes		Predator	1				1		1								No		No		No	No	No	Yes. Outdoor cats	No	Unneccessary
House	No	Yes	Yes		Companion		7	7	4	3				Yes	Sterilised female + male	No	Yes	Yes	No	No								Yes. Indoor cats	Yes	Necessary
House	No	No																											No	Necessary
House	No	Yes	Yes		Companion		1	1	1	0				Yes	Castrated male cat	No	Yes	No	No	No								Yes. Indoor cats	No	Necessary
House	No	No																											No	Unneccessary
House	No	No																											No	Necessary
House	No	Yes	Yes		Companion		1	1	1	0				No															No	Unneccessary
House	No	Yes	Yes		Predator		1	1	1	0				Yes	Castrated male cat	No	Yes	No	No	No								Yes. Indoor cats	Yes	Necessary
Other	No	Yes	Yes		Predator		1	1	0	1				Yes	Sterilised female cat	No	No	Yes	No	No								Do knot know for indoor cats	No	Necessary
House	No	Yes	Yes		Predator & Companion		1	1	0	1				Yes	Sterilised female cat	No	No	Yes	No	No								No	Yes	Necessary
House	No	Yes		Yes		Predator	1				1		1								Yes	Euthanasia	No		No	Yes	No	No	No	Necessary
Farm, small-scale	No	No																											Yes	Necessary
House	No	No																											No	Necessary
House	No	Yes	Yes		Predator & Companion		1	1	0	1				Yes	Sterilised female cat	No	No	Yes	No	No								No	No	Necessary
Farm, small-scale	No	No																											No	Necessary
House	No	Yes	Yes		Predator & Companion		4	4	2	2				Yes	Sterilised female + male	No	Yes	Yes	No	No									No	Unneccessary
House	No	No																											No	Necessary
House	No	Yes	Yes		Companion		1	1	1	0				Yes	Castrated male cat	No	Yes	No	No	No								Yes. Indoor cats	No	Necessary
House	No	No																											No	Necessary
House	No	No											2										No		No				No	Necessary
Other	No	Yes	Yes		Companion		6	6	1	1				No															No	Unneccessary
House	No	No																											No	Necessary
House	No	Yes	Yes		Companion		1	1	1	0				Yes	Castrated male cat	No	Yes	No	No	No								Yes. Indoor cats	No	Necessary
Other	Yes	No												Yes	Other	No	No	No	No	No								Yes. Indoor cats	Yes	Necessary
Farm, full-scale	Yes	Yes		Yes		Predator	5				5	2	3										Yes	Yes	Yes	No	No	Yes. Outdoor cats	No	Necessary
House	No	No																											No	Necessary
Farm, small-scale	No	Yes	Yes		Companion		1	1	1	0				Yes	Castrated male cat	No	Yes	No	No	No									No	Unneccessary
House	No	Yes	Yes	Yes	Predator	Predator	8	2	1	2	6			No							Yes	Other	No		No	Yes	Yes	No	No	Necessary
House	Yes	No			Companion									Yes	Other	No	No	No	No	No								Yes. Indoor cats	Yes	Necessary
House	No	Yes	Yes	Yes	Predator & Companion	Predator	12	2	0	2	10			Yes	Castrated male cat	No	Yes	No	No	No	Yes	Other				No	No	No	No	Necessary
House	No	Yes	Yes		Predator & Companion		1	1	0	1																		Yes. Indoor cats	Yes	Necessary
House	No	Yes	Yes		Companion		2	2	1	1				Yes	Sterilised female + male	No	Yes	Yes	No	No								Yes. Indoor cats	No	Necessary
Farm, small-scale	No	Yes	Yes		Companion		1	1	1	0				Yes	Castrated male cat	No	Yes	No	No	No								Yes. Indoor cats	No	Necessary
Farm, full-scale	Yes	Yes	Yes	Yes	Companion	Predator	11	1	1	0	10			Yes	Castrated male cat	No	Yes	No	No	No	Yes	Castrated male cat				No	Yes	Yes. Indoor cats	No	Necessary
Farm, full-scale	Yes	Yes		Yes		Predator	2				2		2								Yes	Sterilised female cat	No		Yes	No	No	Yes. Outdoor cats	No	Unneccessary
House	No	Yes	Yes		Companion		2	2	2	0				Yes	Castrated male cat	No	Yes	No	No	No								Yes. Indoor cats	No	Necessary
Other	No	No																											No	Unneccessary
House	No	No																											No	Unneccessary
House	No	No																											No	Unneccessary
Farm, full-scale	No	Yes		Yes		Predator	2				2		2										No		No	No	No	Yes. Outdoor cats	No	Necessary
House	No	No																											No	Necessary
House	No	No																											No	Necessary
Other	No	Yes	Yes		Companion		1	1	1	0				No														No	Yes	Necessary
House	No	No																											No	Necessary
House	No	No																											No	Unneccessary
House	No	Yes	Yes		Companion		1	1	1	0				Yes	Castrated male cat	No	Yes	No	No	No								Yes. Indoor cats	No	Necessary
House	No	Yes	Yes		Companion		1	1	0	1																		No	No	Necessary
Farm, full-scale	No	No																											Yes	Necessary
House	No	Yes		Yes		They were always here	1				1	1									Yes	Castrated male cat		Yes		No	No	Yes. Outdoor cats	No	Necessary
Farm, full-scale	No	Yes	Yes		Predator		3	3	2	1				Yes	Sterilised female + male	No	Yes	Yes	No	No									No	Unneccessary
Farm, small-scale	No	Yes		Yes		Predator	10				10										Yes	Sterilised female + male				No	No	No	No	Unneccessary
House	No	Yes	Yes		Predator		1	1	1	0				Yes	Castrated male cat	No	Yes	No	No	No								No	Yes	Necessary
Farm, small-scale	No	Yes	Yes		Predator & Companion		1	1	1	0				Yes	Castrated male cat	No	Yes	No	No	No									No	Unneccessary
House	No	No																											No	Unneccessary
House	No	Yes	Yes		Predator & Companion		1	1	1	0				Yes	Castrated male cat	No	Yes	No	No	No								Yes. Indoor cats	No	Necessary
House	No	Yes	Yes		Companion		7	7	2	1				Yes	Castrated male + Euthanasia	No	Yes	No	Yes	No								No	No	Necessary
House	No	Yes	Yes		Predator & Companion		3	3	2	1				Yes	Sterilised female + male	No	Yes	Yes	No	No								Yes. Indoor cats	No	Necessary
House	No	No																											No	Necessary
House	No	No																											No	Unneccessary
House	No	No																											No	Necessary
Other	No	No																											No	Unneccessary
Farm, full-scale	No	No																											No	Necessary
Farm, small-scale	No	No																											Yes	Necessary
House	No	No																											No	Necessary
Other	No	Yes		Yes		Predator	1				1	1									Yes	Euthanasia		No		No	No	No	Yes	Necessary
House	No	Yes	Yes		Companion		1	1	0	1				Yes	Sterilised female cat	No	No	Yes	No	No								Do knot know for indoor cats	No	Necessary
House	No	No																											No	Necessary
House	No	No																											Yes	Necessary
House	No	Yes	Yes		Predator		1	1	0	1				Yes	Sterilised female cat	No	No	Yes	No	No								Yes. Indoor cats	Yes	Necessary
Farm, full-scale	No	Yes	Yes		Companion		1	1	1	0				Yes	Castrated male cat	No	Yes	No	No	No								No	No	Necessary
House	No	Yes	Yes		Companion		1	1	0	1				Yes	Sterilised female cat	No	No	Yes	No	No								Yes. Indoor cats	Yes	Necessary
House	No	No																											No	Necessary
Farm, small-scale	No	Yes		Yes		They were always here	2				2		2								Yes		No		No	No	Yes	No	No	Necessary
House	No	No																											No	Necessary
House	No	No																											No	Necessary
House	No	No																											No	Necessary
House	No	No																											No	Necessary
Other	No	Yes	Yes		Predator		1	1	1	0				Yes	Castrated male cat	No	Yes	No	No	No									No	Unneccessary
Farm, small-scale	No	Yes		Yes		They were always here	1				1	1									Yes	Castrated male cat		Yes		No	No	Yes. Outdoor cats	No	Necessary
Farm, small-scale	No	No																											No	Necessary
House	No	No																											Yes	Necessary
House	No	Yes	Yes		Companion		1	1	1	0				Yes	Castrated male cat	No	Yes	No	No	No									Yes	Unneccessary
Farm, small-scale	No	No																											Yes	Necessary
House	No	Yes	Yes		Companion		1	1	1	0				Yes	Castrated male cat	No	Yes	No	No	No								Yes. Indoor cats	No	Necessary
House	No	Yes	Yes		Predator		1	1	1	0				Yes	Castrated male cat	No	Yes	No	No	No								Yes. Indoor cats	No	Necessary
Farm, small-scale	No	Yes	Yes		Predator		5	5	0	5				Yes	Sterilised female cat	No	No	Yes	No	No								Yes. Indoor cats	Yes	Necessary
House	No	Yes	Yes		Companion		2	2	1	1				Yes	Sterilised female + male	No	Yes	Yes	No	No								Yes. Indoor cats	No	Necessary
House	No	Yes	Yes		Companion		1	1	1	0				Yes	Castrated male cat	No	Yes	No	No	No								Yes. Indoor cats	Do not know	Necessary
Farm, small-scale	No	Yes	Yes		Companion		2	2	0	2				Yes	Sterilised female cat	No	No	Yes	No	No								No	No	Necessary
House	No	No																											Yes	Necessary
House	No	No																											No	Necessary
House	No	No																											No	Unneccessary
House	No	No																											No	Unneccessary
House	No	Yes		Yes		Predator	4				4	2	2								Yes	Sterilised female + male	No	Yes	Yes	No	No	No	No	Unneccessary
House	No	No																											No	Necessary
Farm, small-scale	No	Yes	Yes		Predator & Companion		1	1	1	0				Yes	Castrated male cat	No	Yes	No	No	No									No	Unneccessary
House	No	No																											Yes	Necessary
House	No	Yes	Yes		Companion		3	3	1	2				Yes	Sterilised female + male	No	Yes	Yes	No	No									No	Unneccessary
House	No	Yes		Yes		Predator	2				2	1	1								Yes	Sterilised female + male	No	Yes	Yes	No	No	Yes. Outdoor cats	Do not know	Necessary
Farm, full-scale	No	Yes	Yes		Predator & Companion		2	2	1	1				Yes	Sterilised female + male	No	Yes	Yes	No	No								Yes. Indoor cats	No	Necessary
House	No	No																											No	Necessary
Other	No	No																											No	Necessary
House	No	No																											No	Necessary

## Sheet: metadata
Rural cats in Denmark 2022
Dataset related to the paper "Changes in management and care of rural cats from 1998 to 2022 in Denmark help to explain decrease in number of unowned cats" by Peter Sandøe*, Ulrike Gade*, Bryndis Wöhler*, Marianne Lund Ujvári**, Henrik Meilby*, Søren Saxmose Nielsen* *University of Copenhagen, Denmark; **National Park Kongernes Nordsjælland, Denmark Correspondence: pes@sund.ku.dk
Variables
Property.type	Type of property where cat or owner living
Outside.area	The property was outside the official area but include to increase the number of farms in 1998
Having.cats	The owner had cats on the property
Indoor.cats	The owner had cats with indoor access on the property.
Outdoor.cats	The owner had cats only with outdoor access on the property
Purpose.indoor.cat	The primary purpose of having cats with indoor access
Purpose.outdoor.cat	The primary purpose of having the cats which only had outdoor access
No.cats.total	The total number of cats on the property
No.indoor.cats	The number of cats with indoor access on the property
No.indoor.male	The number of male cats with indoor access on the property
No.indoor.female	The number of female cats with indoor access on the property
No.cats.outdoor.only	The number of cats with outdoor access only on the property
No.outdoor.male	The number of male cats with outdoor access only on the property
No.outdoor.female	The number of female cats with outdoor access only on the property
Pop.control.indoor	Was population control measures used for cats with indoor access?
Pop.control.indoor.type	The type of control measures used for cats with indoor access
Indoor.hormones	Use of hormones for birth control for cats with indoor access
Indoor.castrate.male	Use of castration for population control for cats with indoor access
Indoor.sterilise.female	Use of sterilisation of female cats for population control for cats with indoor access
Indoor.euthanise.adult	Use of euthanisation of adults for population control of cats with indoor access
Indoor.euthanise.kitten	Use of euthanisation of kittens for population control of cats with indoor access
Pop.control.outdoor	Was population control measures used for cats with outdoor access only?
Pop.control.outdoor.type	The type of control measures used for cats with outdoor access only
Outdoor.hormones	Use of hormones for birth control for cats with outdoor access only
Outdoor.castrate.male	Use of castration for population control for cats with outdoor access only
Outdoor.sterilise.female	Use of sterilisation of female cats for population control for cats with outdoor access only
Outdoor.euthanise.adult	Use of euthanisation of adults for population control of cats with outdoor access only
Outdoor.euthanise.kitten	Use of euthanisation of kittens for population control of cats with outdoor access only
Registration	Are cats registrated in the official Danish cat registries?
Too.many.cats	Do you think that there are too many cats in the area?
Pop.control	Do you think that population control should be used to control the cats?
